# Supplementary material for: Maprotiline restores ER homeostasis and rescues neurodegeneration via Histamine Receptor H1 inhibition in retinal ganglion cells
Source: Nat Commun. 2022 Nov 10;13:6796. doi: 10.1038/s41467-022-34682-y (PMC9649812; doi:10.1038/s41467-022-34682-y)
Supplement: Supplementary file 3 — Source Data [file 41467_2022_34682_MOESM3_ESM.xlsx]

## Sheet: Figure 1b
Figure 1b
Compounds ID	% of CHOP-Luc Inhibition
STF-001001	-17.2
STF-001001	-20
STF-001001	-2.9
STF-001001	-8
STF-001001	-9.7
STF-001001	-15.9
STF-001002	-9
STF-001002	-15.7
STF-001002	-4.3
STF-001002	12.7
STF-001002	-9.1
STF-001002	-4.3
STF-001003	7.9
STF-001003	-7.5
STF-001003	-4.6
STF-001003	8.6
STF-001003	-13.5
STF-001003	13.2
STF-001004	-16.6
STF-001004	7.4
STF-001004	2.3
STF-001004	-0.2
STF-001004	2.2
STF-001004	25.9
STF-001005	-15.9
STF-001005	-3.9
STF-001005	4.8
STF-001005	2.5
STF-001005	23.3
STF-001005	-33.6
STF-001006	17
STF-001006	-30.5
STF-001006	10.4
STF-001006	2.2
STF-001006	-2.2
STF-001006	-1.5
STF-001007	-3.7
STF-001007	-15
STF-001007	40.7
STF-001007	12.3
STF-001007	-1
STF-001007	1.6
STF-001008	-28.6
STF-001008	-7.8
STF-001008	89.5
STF-001008	4.8
STF-001008	-13.8
STF-001008	-13.3
STF-001009	-17.8
STF-001009	-16.2
STF-001009	93.7
STF-001009	-5.4
STF-001009	-14.8
STF-001009	-11.1
STF-001010	-6
STF-001010	-9.4
STF-001010	87.1
STF-001010	-5.9
STF-001010	92.9
STF-001010	80.6
STF-001011	10.9
STF-001011	2.7
STF-001011	3.2
STF-001011	11.1
STF-001011	-7.6
STF-001011	10.6
STF-001012	-3.5
STF-001012	-2.7
STF-001012	-3.1
STF-001012	17.6
STF-001012	7.6
STF-001012	14.6
STF-001013	5.1
STF-001013	9.6
STF-001013	-2.4
STF-001013	14.4
STF-001013	-3.7
STF-001013	2.1
STF-001014	8.5
STF-001014	-4.1
STF-001014	8.4
STF-001014	2.3
STF-001014	12.2
STF-001014	32.4
STF-001015	8.7
STF-001015	2
STF-001015	1.5
STF-001015	-0.4
STF-001015	6.1
STF-001015	-1.4
STF-001016	12.2
STF-001016	11.9
STF-001016	3.3
STF-001016	11.3
STF-001016	4.8
STF-001016	17.9
STF-001017	13.7
STF-001017	4.6
STF-001017	20.1
STF-001017	6.2
STF-001017	18.4
STF-001017	7.2
STF-001018	6.8
STF-001018	10.8
STF-001018	1.1
STF-001018	15.7
STF-001018	8
STF-001018	4.3
STF-001019	11.4
STF-001019	-5.6
STF-001019	10.6
STF-001019	7.8
STF-001019	3.8
STF-001019	-6.5
STF-001020	103.3
STF-001020	101.8
STF-001020	104.2
STF-001020	85.2
STF-001020	128.6
STF-001020	113.3
STF-001021	8.6
STF-001021	1.2
STF-001021	3.9
STF-001021	2
STF-001021	3.3
STF-001021	-3.8
STF-001022	-13.6
STF-001022	-13.8
STF-001022	-2
STF-001022	11.4
STF-001022	5.5
STF-001022	3.7
STF-001023	-3.5
STF-001023	-1.6
STF-001023	13.1
STF-001023	21.4
STF-001023	0.3
STF-001023	7.3
STF-001024	16.9
STF-001024	3.6
STF-001024	12
STF-001024	16
STF-001024	-4.7
STF-001024	26.5
STF-001025	6.8
STF-001025	4.8
STF-001025	13.6
STF-001025	0.6
STF-001025	16.8
STF-001025	1.6
STF-001026	12.6
STF-001026	7.6
STF-001026	15.6
STF-001026	19.6
STF-001026	21.5
STF-001026	4.4
STF-001027	30.6
STF-001027	7.3
STF-001027	14.5
STF-001027	5.9
STF-001027	16.6
STF-001027	15.3
STF-001028	12.9
STF-001028	4.7
STF-001028	3.5
STF-001028	10.4
STF-001028	10.4
STF-001028	-3.5
STF-001029	19
STF-001029	-2.9
STF-001029	-7.3
STF-001029	21.7
STF-001029	0.2
STF-001029	-17.5
STF-001030	1
STF-001030	15.2
STF-001030	-18.2
STF-001030	5.9
STF-001030	78.6
STF-001030	75.8
STF-001031	11.6
STF-001031	14.6
STF-001031	-5.8
STF-001031	13.9
STF-001031	-4.8
STF-001031	6.5
STF-001032	3.7
STF-001032	3.5
STF-001032	13.3
STF-001032	24.2
STF-001032	4.4
STF-001032	14.3
STF-001033	7.8
STF-001033	2
STF-001033	18.5
STF-001033	12.8
STF-001033	20.1
STF-001033	-0.8
STF-001034	10.4
STF-001034	28
STF-001034	10.2
STF-001034	20.7
STF-001034	16.1
STF-001034	40
STF-001035	-39.6
STF-001035	-12.9
STF-001035	4.6
STF-001035	11.2
STF-001035	17.9
STF-001035	6.2
STF-001036	18.1
STF-001036	22.4
STF-001036	15.3
STF-001036	22.6
STF-001036	14.8
STF-001036	28.7
STF-001037	31.3
STF-001037	19
STF-001037	16.6
STF-001037	33.7
STF-001037	11.3
STF-001037	7.6
STF-001038	16.3
STF-001038	14
STF-001038	14.4
STF-001038	24
STF-001038	9.8
STF-001038	13
STF-001039	14.1
STF-001039	11.1
STF-001039	88.4
STF-001039	24.2
STF-001039	8.4
STF-001039	6.9
STF-001040	19.1
STF-001040	4.5
STF-001040	-22.7
STF-001040	18
STF-001040	81.2
STF-001040	73.2
STF-001041	17.5
STF-001041	4
STF-001041	3.5
STF-001041	4.6
STF-001041	17.7
STF-001041	24.9
STF-001042	16.4
STF-001042	4.8
STF-001042	11.1
STF-001042	10.8
STF-001042	6.2
STF-001042	21.7
STF-001043	19.4
STF-001043	14.7
STF-001043	21.6
STF-001043	14.6
STF-001043	10.2
STF-001043	12
STF-001044	33.5
STF-001044	16.7
STF-001044	27.9
STF-001044	16
STF-001044	22.2
STF-001044	37.8
STF-001045	30.4
STF-001045	14.2
STF-001045	33.3
STF-001045	31.4
STF-001045	37.3
STF-001045	27.5
STF-001046	14.1
STF-001046	22.1
STF-001046	31.2
STF-001046	9.2
STF-001046	25.8
STF-001046	20.8
STF-001047	23.8
STF-001047	16.4
STF-001047	30.1
STF-001047	21.7
STF-001047	20
STF-001047	23
STF-001048	21.9
STF-001048	14.8
STF-001048	25.8
STF-001048	25.2
STF-001048	13.4
STF-001048	7.7
STF-001049	10.2
STF-001049	19.1
STF-001049	7.7
STF-001049	21
STF-001049	15.5
STF-001049	13.9
STF-001050	17.7
STF-001050	15.3
STF-001050	-0.8
STF-001050	11.7
STF-001050	82.6
STF-001050	75
STF-001051	6.9
STF-001051	7.8
STF-001051	9.9
STF-001051	18.1
STF-001051	6.6
STF-001051	21.5
STF-001052	21.8
STF-001052	18.8
STF-001052	26.2
STF-001052	15.5
STF-001052	15.2
STF-001052	8.7
STF-001053	13.3
STF-001053	3.2
STF-001053	15.2
STF-001053	25.2
STF-001053	8.7
STF-001053	6.6
STF-001054	12.2
STF-001054	7.9
STF-001054	31.2
STF-001054	19.1
STF-001054	21.1
STF-001054	40.9
STF-001055	17.6
STF-001055	31
STF-001055	32
STF-001055	35.9
STF-001055	37.9
STF-001055	40.4
STF-001056	11.7
STF-001056	8.2
STF-001056	16.1
STF-001056	26.9
STF-001056	14.8
STF-001056	20.5
STF-001057	23.9
STF-001057	21.3
STF-001057	36.3
STF-001057	9.1
STF-001057	19.8
STF-001057	9.7
STF-001058	19
STF-001058	21
STF-001058	13.4
STF-001058	25
STF-001058	18.7
STF-001058	20.8
STF-001059	23.3
STF-001059	25.8
STF-001059	11.9
STF-001059	33.1
STF-001059	15.9
STF-001059	4.2
STF-001060	13.1
STF-001060	13.5
STF-001060	17.3
STF-001060	17.2
STF-001060	83.2
STF-001060	78.7
STF-001061	12.1
STF-001061	19.1
STF-001061	15.3
STF-001061	19
STF-001061	11.8
STF-001061	14.8
STF-001062	15.3
STF-001062	20.5
STF-001062	23.6
STF-001062	14.6
STF-001062	-1.6
STF-001062	21.9
STF-001063	19.7
STF-001063	6.5
STF-001063	20.2
STF-001063	22.2
STF-001063	14.5
STF-001063	18
STF-001064	29.2
STF-001064	9.2
STF-001064	30.5
STF-001064	26.6
STF-001064	15.8
STF-001064	66.4
STF-001065	-5.9
STF-001065	44.4
STF-001065	19.7
STF-001065	39.7
STF-001065	45.4
STF-001065	51.9
STF-001066	50.5
STF-001066	14.1
STF-001066	23.7
STF-001066	36
STF-001066	31.8
STF-001066	31.9
STF-001067	23.6
STF-001067	21.2
STF-001067	42.6
STF-001067	24.7
STF-001067	25.7
STF-001067	15.6
STF-001068	19
STF-001068	20.6
STF-001068	11.8
STF-001068	15.7
STF-001068	10.1
STF-001068	11.1
STF-001069	13.4
STF-001069	13.5
STF-001069	28
STF-001069	18.7
STF-001069	18.3
STF-001069	14.8
STF-001070	13.1
STF-001070	16.6
STF-001070	27.6
STF-001070	19.1
STF-001070	88.1
STF-001070	85
STF-001071	3.2
STF-001071	11.4
STF-001071	15.6
STF-001071	19.5
STF-001071	13.8
STF-001071	20.2
STF-001072	5.1
STF-001072	10.7
STF-001072	18.8
STF-001072	20.5
STF-001072	8.4
STF-001072	16.8
STF-001073	24.9
STF-001073	12
STF-001073	35
STF-001073	19.6
STF-001073	8.8
STF-001073	21.6
STF-001074	13.7
STF-001074	15.6
STF-001074	15.8
STF-001074	20.2
STF-001074	19.1
STF-001074	44.9
STF-001075	15.7
STF-001075	14.6
STF-001075	22.5
STF-001075	23.7
STF-001075	29
STF-001075	43
STF-001076	28.2
STF-001076	21.9
STF-001076	29.5
STF-001076	28.2
STF-001076	27.2
STF-001076	7.9
STF-001077	14.7
STF-001077	16.1
STF-001077	30.8
STF-001077	17.5
STF-001077	22.3
STF-001077	28.2
STF-001078	12.3
STF-001078	8.1
STF-001078	24.5
STF-001078	18.7
STF-001078	16.8
STF-001078	21.6
STF-001079	20
STF-001079	21.1
STF-001079	23.8
STF-001079	31.3
STF-001079	17.6
STF-001079	17.1
STF-001080	20.5
STF-001080	17.2
STF-001080	18.3
STF-001080	28.6
STF-001080	91.8
STF-001080	87.6
STF-001081	-11.2
STF-001081	0.2
STF-001081	-11.6
STF-001081	-8.3
STF-001081	-24.1
STF-001081	3.7
STF-001082	-8.1
STF-001082	-14.5
STF-001082	-9.9
STF-001082	3.9
STF-001082	-13.8
STF-001082	0.1
STF-001083	-1.9
STF-001083	-6.8
STF-001083	4.9
STF-001083	1.5
STF-001083	-12.3
STF-001083	47.9
STF-001084	-3.9
STF-001084	33.8
STF-001084	15.1
STF-001084	34.9
STF-001084	-2.3
STF-001084	12
STF-001085	7.5
STF-001085	19.4
STF-001085	11.3
STF-001085	7.6
STF-001085	-4.7
STF-001085	25.1
STF-001086	-10.8
STF-001086	-20.7
STF-001086	-6.1
STF-001086	-10.4
STF-001086	-9.5
STF-001086	-12.2
STF-001087	-12.3
STF-001087	-12.9
STF-001087	89
STF-001087	3.6
STF-001087	-13.7
STF-001087	-2.8
STF-001088	-11.6
STF-001088	-7.5
STF-001088	-0.4
STF-001088	-0.2
STF-001088	-7
STF-001088	-3.7
STF-001089	-5
STF-001089	-21.2
STF-001089	-30.5
STF-001089	-3.9
STF-001089	86.2
STF-001089	71.1
STF-001090	-33.5
STF-001090	88.5
STF-001090	1.9
STF-001090	75.4
STF-001090	80
STF-001090	78.1
STF-001091	14.6
STF-001091	1.9
STF-001091	-9.6
STF-001091	9.3
STF-001091	10.5
STF-001091	3
STF-001092	-4.4
STF-001092	7.4
STF-001092	8.7
STF-001092	5.2
STF-001092	-7.4
STF-001092	10.9
STF-001093	11.4
STF-001093	10.4
STF-001093	10.2
STF-001093	-2.4
STF-001093	8.6
STF-001093	60
STF-001094	-7.3
STF-001094	17.3
STF-001094	8.8
STF-001094	24
STF-001094	24.8
STF-001094	17.2
STF-001095	36.5
STF-001095	14
STF-001095	21.8
STF-001095	16.7
STF-001095	-1.3
STF-001095	48.1
STF-001096	19.5
STF-001096	5.8
STF-001096	16.9
STF-001096	7.5
STF-001096	24.8
STF-001096	1
STF-001097	2
STF-001097	12.2
STF-001097	-6.7
STF-001097	16.5
STF-001097	18.7
STF-001097	20.7
STF-001098	3.2
STF-001098	10.1
STF-001098	16.8
STF-001098	6.2
STF-001098	-0.5
STF-001098	1.7
STF-001099	-1.4
STF-001099	-2.3
STF-001099	3.6
STF-001099	15
STF-001099	84.3
STF-001099	79
STF-001100	2.9
STF-001100	79.3
STF-001100	2.9
STF-001100	83
STF-001100	68.5
STF-001100	82.2
STF-001101	6.2
STF-001101	1.6
STF-001101	1.9
STF-001101	9.9
STF-001101	1.5
STF-001101	-1.7
STF-001102	3.9
STF-001102	5.7
STF-001102	10.8
STF-001102	9.7
STF-001102	-8.7
STF-001102	10.4
STF-001103	6.5
STF-001103	23.4
STF-001103	4
STF-001103	11.1
STF-001103	-9
STF-001103	43.8
STF-001104	3.5
STF-001104	25.6
STF-001104	17.5
STF-001104	20.6
STF-001104	35.2
STF-001104	15.6
STF-001105	11.6
STF-001105	-1.1
STF-001105	6.7
STF-001105	20.8
STF-001105	10
STF-001105	29.7
STF-001106	2.6
STF-001106	14.8
STF-001106	29.9
STF-001106	16.5
STF-001106	15.9
STF-001106	13.3
STF-001107	10.2
STF-001107	1.8
STF-001107	18.6
STF-001107	18.1
STF-001107	9.4
STF-001107	-3.8
STF-001108	14.8
STF-001108	-3.9
STF-001108	9.4
STF-001108	23.9
STF-001108	10.1
STF-001108	-5.9
STF-001109	22.9
STF-001109	14.5
STF-001109	14.4
STF-001109	6.6
STF-001109	68.3
STF-001109	82.1
STF-001110	-7.3
STF-001110	79.2
STF-001110	-21.3
STF-001110	78.3
STF-001110	77.8
STF-001110	74.8
STF-001111	-1.7
STF-001111	4.2
STF-001111	1.2
STF-001111	3.9
STF-001111	-1.6
STF-001111	5.8
STF-001112	0.2
STF-001112	2.5
STF-001112	3.7
STF-001112	5.2
STF-001112	10.1
STF-001112	8.2
STF-001113	13.8
STF-001113	15.9
STF-001113	24.2
STF-001113	11.9
STF-001113	-4.1
STF-001113	43.4
STF-001114	15.6
STF-001114	36.7
STF-001114	4.6
STF-001114	44.3
STF-001114	33.4
STF-001114	35.5
STF-001115	19.3
STF-001115	19.7
STF-001115	18.3
STF-001115	18.2
STF-001115	20.4
STF-001115	44.5
STF-001116	39.3
STF-001116	33.6
STF-001116	43.9
STF-001116	39.6
STF-001116	25.7
STF-001116	21.7
STF-001117	17.7
STF-001117	21.7
STF-001117	21.6
STF-001117	23.4
STF-001117	20.4
STF-001117	12.5
STF-001118	1.1
STF-001118	14.2
STF-001118	18.3
STF-001118	28.2
STF-001118	5.5
STF-001118	14.6
STF-001119	10.2
STF-001119	10.9
STF-001119	32.5
STF-001119	17.5
STF-001119	78.9
STF-001119	84.1
STF-001120	17.7
STF-001120	77
STF-001120	11.1
STF-001120	85.1
STF-001120	80.1
STF-001120	77.2
STF-001121	14.2
STF-001121	1
STF-001121	31.2
STF-001121	9
STF-001121	12
STF-001121	21
STF-001122	16.3
STF-001122	15.2
STF-001122	11.4
STF-001122	10.1
STF-001122	4.7
STF-001122	8.4
STF-001123	7.2
STF-001123	18.6
STF-001123	25.5
STF-001123	9.6
STF-001123	16.2
STF-001123	69.8
STF-001124	30.5
STF-001124	43.7
STF-001124	16.9
STF-001124	32.3
STF-001124	38.4
STF-001124	38.7
STF-001125	30.1
STF-001125	15.8
STF-001125	28.2
STF-001125	31.2
STF-001125	21.1
STF-001125	54.2
STF-001126	25
STF-001126	14.2
STF-001126	55.1
STF-001126	27.9
STF-001126	27.3
STF-001126	4.5
STF-001127	30.6
STF-001127	18.5
STF-001127	37.7
STF-001127	21.6
STF-001127	25.4
STF-001127	24.5
STF-001128	18
STF-001128	19.7
STF-001128	27.9
STF-001128	23.3
STF-001128	8
STF-001128	30.6
STF-001129	4.8
STF-001129	8.9
STF-001129	26.7
STF-001129	26.9
STF-001129	79
STF-001129	82
STF-001130	12.2
STF-001130	76.7
STF-001130	-12.8
STF-001130	81.2
STF-001130	84.7
STF-001130	75.3
STF-001131	14.4
STF-001131	4.1
STF-001131	18.3
STF-001131	24.4
STF-001131	11.5
STF-001131	10.1
STF-001132	7.7
STF-001132	2.6
STF-001132	4.8
STF-001132	29.2
STF-001132	11.1
STF-001132	17.2
STF-001133	21.4
STF-001133	15.8
STF-001133	36.9
STF-001133	28.4
STF-001133	12
STF-001133	60.4
STF-001134	13.7
STF-001134	27.9
STF-001134	26.8
STF-001134	27.5
STF-001134	17.6
STF-001134	38
STF-001135	21.3
STF-001135	26
STF-001135	24.3
STF-001135	26.9
STF-001135	20.5
STF-001135	38.4
STF-001136	21.9
STF-001136	11.3
STF-001136	50.3
STF-001136	25.6
STF-001136	15.5
STF-001136	8.1
STF-001137	23.5
STF-001137	23.2
STF-001137	16.7
STF-001137	25
STF-001137	21.4
STF-001137	21.5
STF-001138	17.4
STF-001138	19.9
STF-001138	19.4
STF-001138	15.2
STF-001138	14.8
STF-001138	13.7
STF-001139	18
STF-001139	22.2
STF-001139	23.3
STF-001139	24.4
STF-001139	83.5
STF-001139	85.8
STF-001140	9.8
STF-001140	85.2
STF-001140	20.4
STF-001140	84.4
STF-001140	80.7
STF-001140	87.3
STF-001141	24.9
STF-001141	9.6
STF-001141	18
STF-001141	18.7
STF-001141	18
STF-001141	23.4
STF-001142	6.7
STF-001142	8.2
STF-001142	17
STF-001142	25.3
STF-001142	13.4
STF-001142	17.4
STF-001143	21.4
STF-001143	14.5
STF-001143	19.8
STF-001143	17.6
STF-001143	16.8
STF-001143	51.3
STF-001144	27.4
STF-001144	23.9
STF-001144	25.7
STF-001144	26.1
STF-001144	25
STF-001144	60.1
STF-001145	16.9
STF-001145	38.5
STF-001145	21.6
STF-001145	25.3
STF-001145	19.5
STF-001145	53.5
STF-001146	32.1
STF-001146	26.2
STF-001146	31.2
STF-001146	26.5
STF-001146	30.1
STF-001146	25.9
STF-001147	12.6
STF-001147	6.9
STF-001147	-2.9
STF-001147	22.3
STF-001147	12.7
STF-001147	16.1
STF-001148	8.4
STF-001148	10.3
STF-001148	32.7
STF-001148	24
STF-001148	30
STF-001148	19.3
STF-001149	17
STF-001149	14.2
STF-001149	19.8
STF-001149	25.2
STF-001149	83.5
STF-001149	81.2
STF-001150	30
STF-001150	86.6
STF-001150	30.5
STF-001150	87.7
STF-001150	91.7
STF-001150	94.6
STF-001151	12
STF-001151	24.1
STF-001151	28.9
STF-001151	26
STF-001151	24
STF-001151	12
STF-001152	21.8
STF-001152	13.3
STF-001152	21.3
STF-001152	22.9
STF-001152	20.7
STF-001152	14
STF-001153	19
STF-001153	20.5
STF-001153	21.4
STF-001153	24.3
STF-001153	19.7
STF-001153	69.1
STF-001154	47.1
STF-001154	62
STF-001154	41.5
STF-001154	55
STF-001154	30.9
STF-001154	40.8
STF-001155	14.5
STF-001155	11.3
STF-001155	9.2
STF-001155	17.5
STF-001155	4.8
STF-001155	48.2
STF-001156	13.3
STF-001156	24.3
STF-001156	45.6
STF-001156	22.9
STF-001156	25.1
STF-001156	17.9
STF-001157	12.7
STF-001157	14.8
STF-001157	29.8
STF-001157	26.4
STF-001157	16.5
STF-001157	14.1
STF-001158	8.7
STF-001158	14.7
STF-001158	6.8
STF-001158	23.8
STF-001158	13.7
STF-001158	17.5
STF-001159	-0.8
STF-001159	8.1
STF-001159	11.1
STF-001159	20.1
STF-001159	81.9
STF-001159	69.2
STF-001160	12.3
STF-001160	94.4
STF-001160	101
STF-001160	92.3
STF-001160	88.1
STF-001160	91.3
STF-001161	7.8
STF-001161	-1.3
STF-001161	5.4
STF-001161	0.3
STF-001161	0.1
STF-001161	22
STF-001162	14.8
STF-001162	0.9
STF-001162	6.9
STF-001162	13.5
STF-001162	2.7
STF-001162	4.9
STF-001163	6.8
STF-001163	-9.4
STF-001163	0.1
STF-001163	9
STF-001163	8.8
STF-001163	5.3
STF-001164	-6.3
STF-001164	-6.7
STF-001164	1.7
STF-001164	-12.2
STF-001164	-22.2
STF-001164	59.2
STF-001165	11.7
STF-001165	20
STF-001165	7.1
STF-001165	0.9
STF-001165	14.4
STF-001165	29.4
STF-001166	2
STF-001166	5.2
STF-001166	-4.9
STF-001166	16.1
STF-001166	2.4
STF-001166	27.1
STF-001167	-3.9
STF-001167	7.8
STF-001167	77.4
STF-001167	5.2
STF-001167	8.3
STF-001167	4.9
STF-001168	-0.1
STF-001168	0.5
STF-001168	90
STF-001168	7.5
STF-001168	10.8
STF-001168	12.4
STF-001169	-5.1
STF-001169	4.9
STF-001169	81
STF-001169	-1.4
STF-001169	-4.2
STF-001169	6.5
STF-001170	-1.4
STF-001170	1.8
STF-001170	80.5
STF-001170	11.7
STF-001170	78.6
STF-001170	86.6
STF-001171	25.2
STF-001171	14.5
STF-001171	3.9
STF-001171	21.8
STF-001171	-6
STF-001171	14.1
STF-001172	25.6
STF-001172	8.2
STF-001172	14.8
STF-001172	13.1
STF-001172	6.9
STF-001172	1.4
STF-001173	36.4
STF-001173	27.6
STF-001173	38
STF-001173	38.6
STF-001173	25.7
STF-001173	31
STF-001174	-0.5
STF-001174	-7.8
STF-001174	13
STF-001174	8.7
STF-001174	-9.2
STF-001174	61.3
STF-001175	15.7
STF-001175	20
STF-001175	21.8
STF-001175	16.4
STF-001175	16.5
STF-001175	32.4
STF-001176	0.2
STF-001176	11.1
STF-001176	13.7
STF-001176	2.5
STF-001176	10.9
STF-001176	4.4
STF-001177	9.2
STF-001177	16.3
STF-001177	78.2
STF-001177	14.5
STF-001177	11.8
STF-001177	16
STF-001178	8.5
STF-001178	-4
STF-001178	68.6
STF-001178	9.8
STF-001178	6.3
STF-001178	7.3
STF-001179	3.6
STF-001179	-11
STF-001179	78
STF-001179	11.3
STF-001179	0.8
STF-001179	-1.3
STF-001180	7.4
STF-001180	2.5
STF-001180	76
STF-001180	4.5
STF-001180	80
STF-001180	85.3
STF-001181	8
STF-001181	2.6
STF-001181	1.4
STF-001181	12.3
STF-001181	-0.5
STF-001181	13.1
STF-001182	13.9
STF-001182	16.8
STF-001182	18.2
STF-001182	4.1
STF-001182	15.8
STF-001182	12.2
STF-001183	-66.7
STF-001183	-31.1
STF-001183	5.6
STF-001183	-4.9
STF-001183	1.3
STF-001183	-6.5
STF-001184	16.8
STF-001184	3.8
STF-001184	16.9
STF-001184	10.1
STF-001184	-2
STF-001184	68.1
STF-001185	18.4
STF-001185	20.3
STF-001185	19.7
STF-001185	13.4
STF-001185	11.9
STF-001185	-4.7
STF-001186	16.9
STF-001186	9.5
STF-001186	21.3
STF-001186	8.7
STF-001186	16.3
STF-001186	5.3
STF-001187	13.4
STF-001187	10.4
STF-001187	22.6
STF-001187	17.8
STF-001187	-2.2
STF-001187	-4.4
STF-001188	15.1
STF-001188	14.1
STF-001188	86.5
STF-001188	27.4
STF-001188	10.4
STF-001188	-6.5
STF-001189	10.8
STF-001189	12.3
STF-001189	85.1
STF-001189	17.6
STF-001189	2
STF-001189	9
STF-001190	13.7
STF-001190	6.8
STF-001190	79.5
STF-001190	7.6
STF-001190	80.8
STF-001190	71
STF-001191	6
STF-001191	18.4
STF-001191	22.5
STF-001191	11.2
STF-001191	9.3
STF-001191	8.1
STF-001192	2
STF-001192	7
STF-001192	15.7
STF-001192	8.2
STF-001192	11.3
STF-001192	4.4
STF-001193	16.6
STF-001193	15.5
STF-001193	19.4
STF-001193	20.8
STF-001193	19.5
STF-001193	19.8
STF-001194	27.3
STF-001194	24.4
STF-001194	38.2
STF-001194	18.4
STF-001194	15.2
STF-001194	78.5
STF-001195	8.4
STF-001195	8.1
STF-001195	18.9
STF-001195	21.3
STF-001195	9
STF-001195	8.3
STF-001196	17.8
STF-001196	10.8
STF-001196	14.8
STF-001196	15.2
STF-001196	19.5
STF-001196	2.3
STF-001197	35.8
STF-001197	16.1
STF-001197	16.4
STF-001197	29.7
STF-001197	32.6
STF-001197	0.8
STF-001198	27.8
STF-001198	28
STF-001198	83.6
STF-001198	28.7
STF-001198	5.2
STF-001198	4.2
STF-001199	17
STF-001199	20.8
STF-001199	92.8
STF-001199	24.7
STF-001199	8.4
STF-001199	12.2
STF-001200	20.1
STF-001200	6.3
STF-001200	82.1
STF-001200	12.9
STF-001200	81.4
STF-001200	85.7
STF-001201	15.3
STF-001201	16.7
STF-001201	19.4
STF-001201	15.4
STF-001201	13.2
STF-001201	30.4
STF-001202	19.5
STF-001202	18.9
STF-001202	21.9
STF-001202	14
STF-001202	18.2
STF-001202	20.7
STF-001203	8
STF-001203	16.3
STF-001203	31.8
STF-001203	22.6
STF-001203	20.8
STF-001203	16.4
STF-001204	25.6
STF-001204	18.3
STF-001204	31.4
STF-001204	30.6
STF-001204	24
STF-001204	83.6
STF-001205	17.5
STF-001205	15.2
STF-001205	25.6
STF-001205	20
STF-001205	12.2
STF-001205	68.6
STF-001206	20.6
STF-001206	11.4
STF-001206	11.3
STF-001206	25.9
STF-001206	19.4
STF-001206	13.8
STF-001207	10.6
STF-001207	13.6
STF-001207	22.7
STF-001207	10.2
STF-001207	20.7
STF-001207	15.3
STF-001208	16
STF-001208	17.9
STF-001208	11.7
STF-001208	20.3
STF-001208	18.4
STF-001208	7.5
STF-001209	21.9
STF-001209	31.5
STF-001209	86.8
STF-001209	17.3
STF-001209	18.2
STF-001209	9.5
STF-001210	20.5
STF-001210	23.2
STF-001210	82.5
STF-001210	17.8
STF-001210	80.8
STF-001210	80.6
STF-001211	7.9
STF-001211	-2.4
STF-001211	12.5
STF-001211	20.1
STF-001211	14.4
STF-001211	15
STF-001212	16.3
STF-001212	-0.4
STF-001212	5.1
STF-001212	3.1
STF-001212	7.6
STF-001212	12.8
STF-001213	30.1
STF-001213	18.9
STF-001213	20.8
STF-001213	10.7
STF-001213	17.5
STF-001213	82.7
STF-001214	18.8
STF-001214	15.5
STF-001214	22.7
STF-001214	17.2
STF-001214	29.3
STF-001214	88.1
STF-001215	25.2
STF-001215	13.7
STF-001215	28.1
STF-001215	14.6
STF-001215	19.3
STF-001215	6.7
STF-001216	12.9
STF-001216	27.7
STF-001216	13.8
STF-001216	28.6
STF-001216	22.7
STF-001216	8.1
STF-001217	22.3
STF-001217	21.2
STF-001217	85.4
STF-001217	26.9
STF-001217	15.9
STF-001217	14.1
STF-001218	8.1
STF-001218	13.6
STF-001218	86.7
STF-001218	20.6
STF-001218	15.9
STF-001218	7.5
STF-001219	12.7
STF-001219	19.5
STF-001219	72.4
STF-001219	15.6
STF-001219	71.9
STF-001219	77.2
STF-001220	8.4
STF-001220	12.8
STF-001220	22.6
STF-001220	23.1
STF-001220	20.4
STF-001220	20.4
STF-001221	29.9
STF-001221	8.1
STF-001221	27
STF-001221	21.4
STF-001221	19.3
STF-001221	12
STF-001222	14
STF-001222	26.3
STF-001222	17.3
STF-001222	18.2
STF-001222	25.1
STF-001222	18.6
STF-001223	26
STF-001223	23.9
STF-001223	27.5
STF-001223	30.1
STF-001223	17
STF-001223	18.7
STF-001224	21.5
STF-001224	-4.2
STF-001224	39.8
STF-001224	50.3
STF-001224	51.1
STF-001224	84.4
STF-001225	18
STF-001225	23.9
STF-001225	24.8
STF-001225	21.7
STF-001225	24.1
STF-001225	26.7
STF-001226	19.1
STF-001226	8.6
STF-001226	88.8
STF-001226	24.7
STF-001226	17.5
STF-001226	19.2
STF-001227	25
STF-001227	17.5
STF-001227	87.7
STF-001227	32.3
STF-001227	29.4
STF-001227	17.2
STF-001228	16.9
STF-001228	27.9
STF-001228	86.7
STF-001228	28
STF-001228	13.6
STF-001228	-1.4
STF-001229	19.3
STF-001229	23
STF-001229	3.2
STF-001229	21.1
STF-001229	86.2
STF-001229	92
STF-001230	-1.9
STF-001230	0.5
STF-001230	11.4
STF-001230	6.7
STF-001230	-5.8
STF-001230	0.6
STF-001231	9.8
STF-001231	-0.9
STF-001231	5.6
STF-001231	11.7
STF-001231	3.5
STF-001231	-3.6
STF-001232	4.3
STF-001232	24.7
STF-001232	8.7
STF-001232	13
STF-001232	9.8
STF-001232	-2.2
STF-001233	5.5
STF-001233	11.3
STF-001233	16.3
STF-001233	15.2
STF-001233	6.1
STF-001233	94.6
STF-001234	7.8
STF-001234	7.8
STF-001234	7.1
STF-001234	18.7
STF-001234	4.4
STF-001234	102
STF-001235	-16.3
STF-001235	-2
STF-001235	79.5
STF-001235	-4.9
STF-001235	2.7
STF-001235	-0.1
STF-001236	9.4
STF-001236	20
STF-001236	-1.5
STF-001236	6.6
STF-001236	18.2
STF-001236	-4.4
STF-001237	-5
STF-001237	3.4
STF-001237	2.1
STF-001237	20.2
STF-001237	12.6
STF-001237	2
STF-001238	16
STF-001238	23.3
STF-001238	5.2
STF-001238	10.2
STF-001238	24.7
STF-001238	4.7
STF-001239	11.5
STF-001239	4.2
STF-001239	4.8
STF-001239	2.5
STF-001239	82.8
STF-001239	94
STF-001240	-11.1
STF-001240	-3.8
STF-001240	10.2
STF-001240	1.2
STF-001240	5.9
STF-001240	16
STF-001241	57.3
STF-001241	26.7
STF-001241	25.5
STF-001241	30.6
STF-001241	14.5
STF-001241	25.2
STF-001242	2.7
STF-001242	-7.1
STF-001242	-0.2
STF-001242	14.9
STF-001242	7.5
STF-001242	5.5
STF-001243	3.1
STF-001243	36.5
STF-001243	17.3
STF-001243	32.4
STF-001243	37.3
STF-001243	6.1
STF-001244	12.7
STF-001244	6.8
STF-001244	8.1
STF-001244	15.7
STF-001244	5.7
STF-001244	86.3
STF-001245	9.8
STF-001245	-1.7
STF-001245	20.1
STF-001245	4
STF-001245	2.3
STF-001245	24.1
STF-001246	15.3
STF-001246	-5.5
STF-001246	40.8
STF-001246	24.8
STF-001246	3.1
STF-001246	-1
STF-001247	-48
STF-001247	-20.2
STF-001247	37.6
STF-001247	-2.7
STF-001247	-10.2
STF-001247	-0.2
STF-001248	-1.9
STF-001248	-0.7
STF-001248	39.6
STF-001248	4.9
STF-001248	79.6
STF-001248	79.3
STF-001249	7.1
STF-001249	82.2
STF-001249	9.3
STF-001249	83.6
STF-001249	88.5
STF-001249	84.2
STF-001250	7.7
STF-001250	1.6
STF-001250	7.9
STF-001250	7.6
STF-001250	14.3
STF-001250	15.4
STF-001251	12.1
STF-001251	8.2
STF-001251	13
STF-001251	17.5
STF-001251	0.3
STF-001251	-2.8
STF-001252	18.3
STF-001252	19.1
STF-001252	15
STF-001252	9.7
STF-001252	-0.8
STF-001252	21
STF-001253	17
STF-001253	33.1
STF-001253	11.4
STF-001253	44.5
STF-001253	39.3
STF-001253	-2.4
STF-001254	-27.5
STF-001254	-12.7
STF-001254	1.4
STF-001254	5.6
STF-001254	14.4
STF-001254	75.9
STF-001255	7.1
STF-001255	6.7
STF-001255	34.1
STF-001255	1.3
STF-001255	-1.6
STF-001255	5.2
STF-001256	-1
STF-001256	0.9
STF-001256	32.9
STF-001256	9.3
STF-001256	14
STF-001256	13.8
STF-001257	5.4
STF-001257	10.8
STF-001257	46.9
STF-001257	19.6
STF-001257	7.9
STF-001257	7.5
STF-001258	8.2
STF-001258	8.4
STF-001258	41.1
STF-001258	12.4
STF-001258	75
STF-001258	74.1
STF-001259	6.8
STF-001259	78.6
STF-001259	6.4
STF-001259	84.4
STF-001259	85.1
STF-001259	84.3
STF-001260	9.3
STF-001260	9.7
STF-001260	14.3
STF-001260	4.4
STF-001260	17.2
STF-001260	-0.9
STF-001261	14.6
STF-001261	9.7
STF-001261	3.7
STF-001261	15.1
STF-001261	12
STF-001261	74.7
STF-001262	0.4
STF-001262	34.7
STF-001262	14.4
STF-001262	25.9
STF-001262	38.4
STF-001262	-11.6
STF-001263	15.4
STF-001263	5.1
STF-001263	18.3
STF-001263	15.7
STF-001263	12
STF-001263	74.1
STF-001264	7.8
STF-001264	11.9
STF-001264	21.6
STF-001264	19.5
STF-001264	13.4
STF-001264	-6
STF-001265	14.7
STF-001265	26.7
STF-001265	18.7
STF-001265	12.7
STF-001265	18.4
STF-001265	-3.1
STF-001266	8.8
STF-001266	2.9
STF-001266	29.5
STF-001266	22.6
STF-001266	12.7
STF-001266	-4.4
STF-001267	-27.2
STF-001267	-14.4
STF-001267	26.6
STF-001267	-2.5
STF-001267	66.7
STF-001267	68.7
STF-001268	10
STF-001268	79.4
STF-001268	1
STF-001268	82.3
STF-001268	72.4
STF-001268	80.8
STF-001269	13.4
STF-001269	14
STF-001269	14.8
STF-001269	-5.1
STF-001269	12
STF-001269	18.5
STF-001270	13.2
STF-001270	14.2
STF-001270	17.2
STF-001270	15.1
STF-001270	7
STF-001270	-9
STF-001271	14.1
STF-001271	4.1
STF-001271	30.6
STF-001271	14.9
STF-001271	30
STF-001271	18.4
STF-001272	11.1
STF-001272	43.7
STF-001272	25.8
STF-001272	37.7
STF-001272	37
STF-001272	-5.8
STF-001273	26.2
STF-001273	18.1
STF-001273	16.2
STF-001273	22.7
STF-001273	31.2
STF-001273	68.6
STF-001274	30.1
STF-001274	13.6
STF-001274	37.7
STF-001274	23.5
STF-001274	21.1
STF-001274	0.2
STF-001275	29.9
STF-001275	7
STF-001275	29.3
STF-001275	15.2
STF-001275	16.3
STF-001275	12.3
STF-001276	19
STF-001276	7.1
STF-001276	37.1
STF-001276	9.3
STF-001276	26.2
STF-001276	8.8
STF-001277	10.3
STF-001277	10.6
STF-001277	32.3
STF-001277	7.8
STF-001277	84.3
STF-001277	83.4
STF-001278	3.2
STF-001278	76.4
STF-001278	10.9
STF-001278	76.2
STF-001278	82.9
STF-001278	79.5
STF-001279	23.5
STF-001279	22.3
STF-001279	17.9
STF-001279	26.3
STF-001279	15.5
STF-001279	28.3
STF-001280	17
STF-001280	31.7
STF-001280	17.6
STF-001280	13.9
STF-001280	15.1
STF-001280	20.8
STF-001281	18.8
STF-001281	24.9
STF-001281	38.7
STF-001281	15.9
STF-001281	16.6
STF-001281	76.2
STF-001282	18.9
STF-001282	20.3
STF-001282	38.6
STF-001282	28.7
STF-001282	23.2
STF-001282	82.3
STF-001283	23.1
STF-001283	19.2
STF-001283	56.2
STF-001283	25.3
STF-001283	22.5
STF-001283	19.4
STF-001284	13.3
STF-001284	9.3
STF-001284	22.5
STF-001284	22.9
STF-001284	23.4
STF-001284	28
STF-001285	9.7
STF-001285	10
STF-001285	36.7
STF-001285	20.7
STF-001285	6.2
STF-001285	10.6
STF-001286	20.3
STF-001286	1.6
STF-001286	34.9
STF-001286	26.9
STF-001286	85.8
STF-001286	86.7
STF-001287	-96.8
STF-001287	65.1
STF-001287	-29.4
STF-001287	75.7
STF-001287	82.4
STF-001287	80.8
STF-001288	45.3
STF-001288	63.1
STF-001288	47.7
STF-001288	21.2
STF-001288	20.1
STF-001288	13.8
STF-001289	22.1
STF-001289	10.6
STF-001289	26.3
STF-001289	18.4
STF-001289	32.6
STF-001289	19.7
STF-001290	16.3
STF-001290	33.3
STF-001290	31.9
STF-001290	18.9
STF-001290	17
STF-001290	84.9
STF-001291	14.5
STF-001291	35.5
STF-001291	28.8
STF-001291	38.7
STF-001291	36.5
STF-001291	83.4
STF-001292	15.8
STF-001292	21.8
STF-001292	26.3
STF-001292	23.9
STF-001292	10.2
STF-001292	81.9
STF-001293	-3.7
STF-001293	4.8
STF-001293	46.9
STF-001293	19.3
STF-001293	19.3
STF-001293	-0.9
STF-001294	7.8
STF-001294	21.3
STF-001294	37.6
STF-001294	21.1
STF-001294	15.9
STF-001294	3.7
STF-001295	22.3
STF-001295	18.9
STF-001295	57.5
STF-001295	8.5
STF-001295	10.2
STF-001295	13.2
STF-001296	23.1
STF-001296	11.4
STF-001296	38.1
STF-001296	23.1
STF-001296	85
STF-001296	84.5
STF-001297	16.3
STF-001297	80.4
STF-001297	15.8
STF-001297	82
STF-001297	83.1
STF-001297	79.9
STF-001298	14.8
STF-001298	12
STF-001298	21
STF-001298	18.2
STF-001298	12.2
STF-001298	17.6
STF-001299	16.5
STF-001299	22.1
STF-001299	15.3
STF-001299	19.5
STF-001299	18
STF-001299	14.5
STF-001300	27.2
STF-001300	22.5
STF-001300	31.6
STF-001300	23.1
STF-001300	21.2
STF-001300	90.9
STF-001301	29.2
STF-001301	34.7
STF-001301	34.8
STF-001301	25.6
STF-001301	21.5
STF-001301	89.3
STF-001302	28.1
STF-001302	55.1
STF-001302	19.4
STF-001302	20.7
STF-001302	24.1
STF-001302	94.8
STF-001303	20.2
STF-001303	16.3
STF-001303	42
STF-001303	11.4
STF-001303	18.2
STF-001303	20.6
STF-001304	33.7
STF-001304	16.6
STF-001304	45.4
STF-001304	37.1
STF-001304	27.9
STF-001304	8.9
STF-001305	-3
STF-001305	3.2
STF-001305	46.3
STF-001305	23.7
STF-001305	18.2
STF-001305	31.2
STF-001306	13.5
STF-001306	17.3
STF-001306	46.5
STF-001306	32.7
STF-001306	85
STF-001306	82.7
STF-001307	37.9
STF-001307	114.7
STF-001307	46.8
STF-001307	116.1
STF-001307	115.4
STF-001307	110.3
STF-001308	-3
STF-001308	-3.6
STF-001308	11.3
STF-001308	4.4
STF-001308	-3.3
STF-001308	7.3
STF-001309	-1
STF-001309	15.2
STF-001309	8.3
STF-001309	4.1
STF-001309	-8.3
STF-001309	0.2
STF-001310	15.3
STF-001310	0.9
STF-001310	15.5
STF-001310	15.9
STF-001310	11.9
STF-001310	86.7
STF-001311	8.8
STF-001311	31.2
STF-001311	16.7
STF-001311	33.7
STF-001311	34.4
STF-001311	90.5
STF-001312	17.5
STF-001312	4.6
STF-001312	40.5
STF-001312	17.7
STF-001312	15.1
STF-001312	89.4
STF-001313	-18.1
STF-001313	1.3
STF-001313	25.4
STF-001313	12.4
STF-001313	4.2
STF-001313	-3.1
STF-001314	9.8
STF-001314	12.5
STF-001314	3.2
STF-001314	3.4
STF-001314	14.5
STF-001314	-14
STF-001315	-69.9
STF-001315	-27.8
STF-001315	-5.5
STF-001315	1.9
STF-001315	7.7
STF-001315	-4.5
STF-001316	9.9
STF-001316	10.2
STF-001316	13.8
STF-001316	13
STF-001316	90.4
STF-001316	96
STF-001317	-6.3
STF-001317	91.4
STF-001317	-15.7
STF-001317	96.2
STF-001317	89.6
STF-001317	106.4
STF-001318	12
STF-001318	18.5
STF-001318	13.7
STF-001318	15.9
STF-001318	23.3
STF-001318	23.3
STF-001319	18.4
STF-001319	10
STF-001319	6.7
STF-001319	12.2
STF-001319	16.6
STF-001319	11.4
STF-001320	22.9
STF-001320	13.8
STF-001320	13.2
STF-001320	13.5
STF-001320	23.7
STF-001320	7.9
STF-001321	22.9
STF-001321	2.8
STF-001321	22.4
STF-001321	27.5
STF-001321	15.2
STF-001321	21.8
STF-001322	28.8
STF-001322	17.6
STF-001322	18.6
STF-001322	22.2
STF-001322	35.6
STF-001322	27.2
STF-001323	21
STF-001323	45.1
STF-001323	19.7
STF-001323	44.8
STF-001323	24.6
STF-001323	2.6
STF-001324	21.7
STF-001324	30.6
STF-001324	17.5
STF-001324	18.5
STF-001324	24
STF-001324	13.5
STF-001325	28.3
STF-001325	18.5
STF-001325	16.3
STF-001325	22.2
STF-001325	16.7
STF-001325	22.5
STF-001326	9.2
STF-001326	22.9
STF-001326	2.7
STF-001326	22.6
STF-001326	17.3
STF-001326	6
STF-001327	19.9
STF-001327	12.2
STF-001327	-4.1
STF-001327	11.1
STF-001327	9.3
STF-001327	4.2
STF-001328	-1.1
STF-001328	7.1
STF-001328	8
STF-001328	2.8
STF-001328	12.5
STF-001328	13.3
STF-001329	22.9
STF-001329	19.1
STF-001329	17.5
STF-001329	24.4
STF-001329	90.1
STF-001329	11.4
STF-001330	57.1
STF-001330	30.6
STF-001330	24.7
STF-001330	28.5
STF-001330	28.6
STF-001330	26.6
STF-001331	32.5
STF-001331	30.8
STF-001331	22
STF-001331	31.3
STF-001331	30.5
STF-001331	23.5
STF-001332	36.3
STF-001332	48
STF-001332	22.7
STF-001332	49.2
STF-001332	30.1
STF-001332	26.6
STF-001333	19.4
STF-001333	24.1
STF-001333	9.2
STF-001333	19.2
STF-001333	21.3
STF-001333	33.4
[truncated: 27,522 more rows]

## Sheet: Figure 1c
Figure 1c
% of CHOP-Luc inhibition at different Concentrations
Compounds ID	10 μM	5 μM	2.5 μM	1.25 μM	0.63 μM	0.31 μM
STF-001860	88.1	88.4	18	85.8	14.2	22.2
STF-001678	51.8	54.2	26.4	40.1	45.6	26.1
STF-001757	81.5	86.9	18.3	23.3	38.9	26.1
STF-001737	83.7	82.1	17.2	25.3	23.6	11.6
STF-001940	53.6	41.6	14.6	40.7	21.1	31.5
STF-001708	45.2	38.3	15.8	44.4	23.6	29
STF-001330	57.1	30.6	24.7	28.5	28.6	26.6
STF-001668	37.7	39	12.4	7.6	43.2	35.8
STF-001827	39.1	36.2	26.3	18.1	19.6	20.1
STF-001657	39.1	35.8	15.3	12.1	9.9	22.8
STF-001608	33	50.6	13.4	38.7	28.2	31.1
STF-001836	40.5	31.4	24.8	18.2	25.6	24
STF-001116	39.3	33.6	43.9	39.6	25.7	21.7
STF-001066	50.5	14.1	23.7	36	31.8	31.9
STF-001677	35	33	13.8	23.6	22.7	43.4
STF-001331	32.5	30.8	22	31.3	30.5	23.5
STF-001638	30.3	31.4	6.2	-0.6	29.7	40
STF-002178	21.6	23.5	18.2	12.4	22.3	26.4
STF-002255	28.9	12.6	32	22.6	16.9	15.4
STF-001699	28.7	42.5	18.4	48.8	20.5	21.5
STF-002258	25	34	7	16.9	6.5	13.8
STF-001540	30.9	41.1	21.1	39.6	30.3	20
STF-002097	28.2	22.5	46.6	22	4.1	26.2
STF-078950	20.5	45.4	26.7	49.1	44.5	89.9
STF-001173	36.4	27.6	38	38.6	25.7	31
STF-001027	30.6	7.3	14.5	5.9	16.6	15.3
STF-001592	34.5	18.1	20.4	25.2	15.9	17.1
STF-002016	32.7	28.7	22.6	22.6	27.2	11.6
STF-001926	32	28.6	18.3	26.6	28.4	49.1
STF-002227	21.4	17.5	25.4	14.8	5.8	19.2
STF-001339	36.2	21.6	16	29.7	30.7	19.9
STF-001044	33.5	16.7	27.9	16	22.2	37.8
STF-001867	37.1	39.5	2.9	30.5	1.2	-11.6
STF-001450	33.3	45.3	21.7	32.2	20.7	28.9
STF-001095	36.5	14	21.8	16.7	-1.3	48.1
STF-001037	31.3	19	16.6	33.7	11.3	7.6
STF-001354	47.6	37.6	31.4	29	34.6	24.7
STF-001461	45.5	16.7	20.2	28	51.3	20.3
STF-001332	36.3	48	22.7	49.2	30.1	26.6
STF-001347	32.6	41.5	33.1	34	28.6	20.5
STF-002235	28.9	17	35.3	13.8	7.9	4.7
STF-001150	30	86.6	30.5	87.7	91.7	94.6
STF-001197	35.8	16.1	16.4	29.7	32.6	0.8
STF-001787	89.6	16.2	18.3	10.7	21.2	25
STF-001797	41.9	10.1	-8.4	8.7	-1.6	4.2
STF-001307	37.9	114.7	46.8	116.1	115.4	110.3
STF-002153	56.6	56.7	56.6	50.3	23.8	17.8
STF-001288	45.3	63.1	47.7	21.2	20.1	13.8
STF-001857	116.6	74.1	-25.1	-13.4	10.9	30.6
STF-002024	35.7	17.8	14.3	10.1	2.2	13.3
STF-002102	55.2	49	38.3	22.8	0	18.3
STF-007416	82.7	83	11.3	14.2	17.5	14.1
STF-007544	81.2	87.1	-1.9	21.3	18.6	81.4
STF-007590	75.9	-9.9	83.2	9.6	84.8	83.1
STF-007074	86.9	38.7	24.2	26.4	31.9	1.5
STF-001344	65.6	24	21.9	20.6	91.5	24.1
STF-007340	42.1	48.9	24.6	25.9	16.8	17.9
STF-006863	42.8	43.1	17.2	16.6	19.1	10.6
STF-006840	48.7	25.5	22.6	28.9	36.8	18
STF-051228	48.1	31.8	38.4	33.8	17	31.8
STF-006558	46.6	25	28.9	24.8	21.8	26
STF-006756	39.5	23.5	28.1	19.7	24.6	18.7
STF-006755	43.6	21.8	24.7	20	27.2	17.6
STF-008143	50.2	42.6	34.2	15.2	16.3	27.7
STF-008285	59.3	43.9	93.8	32.3	26.1	32.2
STF-006383	35.9	37.3	31.1	11.6	0.7	4
STF-007058	49.1	22.1	29.8	23.4	27	13.6
STF-008035	22.9	30.2	45.4	24.5	72.5	21.9
STF-007669	46.5	42.9	40.9	53.5	20.4	23.1
STF-008199	52.7	59.8	29	42.3	55.2	35.8
STF-008204	48.7	51.8	45.9	35.1	15.3	24.9
STF-007916	39.6	25.4	37.8	17.9	41.3	40.9
STF-007684	52	35.5	33.3	33.8	23.5	18.3
STF-001685	45.3	42.7	39.1	28.3	26.4	25.9
STF-008238	44.8	27.4	20.6	33.6	29.1	36.2
STF-008344	45.1	20.9	30	26.7	24.3	26
STF-008237	10.8	32.6	56.2	29.4	28.1	18.1
STF-008352	90.6	91.7	87.3	99.7	106.3	120
STF-008392	91.8	97.2	14.4	96.8	94	19.5
STF-008224	59.8	42.1	36.3	34.9	37.6	28
STF-001312	58.7	46.5	24	22.7	20.5	14.5
STF-006918	47.6	32.5	37.8	27.7	19.8	19.3
STF-002112	47.2	37.8	35.1	25.2	18.5	6.2
STF-006087	40.7	29.2	20.1	29.5	15.2	24.1
STF-001095	36.2	18.1	41.9	33.4	27	17.3
STF-008174	50.7	37.2	23.3	31.1	26.4	17.4
STF-007417	85.4	5.8	22.6	23.8	88.8	2.4
STF-006584	20.3	13.2	16.1	14.1	1	5.3
STF-007380	2.1	86.5	3.5	2.1	12	-8.1

## Sheet: Figure 1d
Figure 1d
Relative to DMSO CHOP-Luc Activity
Control	DMSO	Trifluoperazine	Clomipramine	Amitriptyline	Desipramine	Quetiapine	Olanzapine	Maprotiline	Desloratadine	Doxepin	Loxapine	Amoxapine	Norquetiapine	GSK 2606414	ISRIB
-0.0254934	1.05099	1.12132	1.01371	0.885279	1.01681	0.894416	0.758376	0.408122	0.581726	0.972081	0.921827	0.595431	0.90234	0.78943	1.06644
0.0444079	0.967379	0.896447	0.940609	0.945685	1.07586	0.95431	0.965086	0.537056	0.445178	1.08883	0.858883	0.828879	0.84234	0.90932	1.10407
0.0553728	1.1949	1.09289	0.924365	0.968528	0.916751	0.85431	0.911207	0.526396	0.62	1.05736	0.900508	0.768966	0.9452	0.80213	0.984746
Dunnett's multiple comparisons test	Mean Diff.	95.00% CI of diff.	Significant?	Summary	Adjusted P Value
DMSO vs. Trifluoperazine	0.0342	-0.1621 to 0.2305	No	ns	0.9993
DMSO vs. Clomipramine	0.1115	-0.08479 to 0.3078	No	ns	0.5447
DMSO vs. Amitriptyline	0.1379	-0.05839 to 0.3342	No	ns	0.2976
DMSO vs. Desipramine	0.06795	-0.1284 to 0.2643	No	ns	0.9489
DMSO vs. Quetiapine	0.1701	-0.02624 to 0.3664	No	ns	0.1187
DMSO vs. Olanzapine	0.1929	-0.003449 to 0.3892	No	ns	0.0563
DMSO vs. Maprotiline	0.5806	0.3842 to 0.7769	Yes	****	<0.0001
DMSO vs. Desloratadine	0.5221	0.3258 to 0.7184	Yes	****	<0.0001
DMSO vs. Doxepin	0.03166	-0.1646 to 0.2280	No	ns	0.9993
DMSO vs. Loxapine	0.1773	-0.01896 to 0.3737	No	ns	0.0943
DMSO vs. Amoxapine	0.34	0.1437 to 0.5363	Yes	***	0.0002
DMSO vs. Norquetiapine	0.1745	-0.02185 to 0.3708	No	ns	0.1035
DMSO vs. GSK 2606414	0.2375	0.04115 to 0.4338	Yes	*	0.0111
DMSO vs. ISRIB	0.01934	-0.1770 to 0.2157	No	ns	0.9996

## Sheet: Figure 1f
Figure 1f
	Relative CHOP-Luc Activity
Concentration (log10[M])	Maprotiline			Desloratadine			Amoxapine
-4.69897	0.348731	0.295431	0.334518	0.483249	0.460914	0.509645	0.5982	0.68731	0.615228
-5	0.408122	0.537056	0.526396	0.581726	0.445178	0.626396	0.595431	0.828879	0.768966
-5.30103	0.69797	0.618274	0.703046	0.604569	0.791878	0.917259	0.778017	0.910345	0.834914
-5.60206	0.719797	0.694924	0.743147	0.642132	0.526904	0.727919	0.890086	0.851724	0.776293
-5.90309	0.685279	0.644162	0.770558	0.767513	0.704061	0.85533	0.893423	0.8342	0.762944
-6.20412	0.93731	0.967139	0.987108	0.801523	0.701015	0.861421	0.909645	0.944162	0.918274

## Sheet: Figure 1g
Figure 1g
	Cell viability
Concentration (log10[M])	DMSO			Amoxapine			Desloratadine			Maprotiline
-4.69897	0.98345	0.9924	1.04323	1.02345	1.09552	0.922345	0.98335	0.9245	0.993435	0.9835	1.10943	1.03354
-5	0.989267	1.07343	0.94129	0.972786	1.11396	1.04305	1.01789	1.0295	0.975777	0.977185	1.02205	1.01167
-5.30103	0.984457	1.00094	1.02522	1.03789	1.04504	1.04106	0.986979	0.975191	1.04985	1.05109	1.02815	0.98346
-5.60206	1.09343	0.92343	1.02454	1.09433	1.02343	0.92435	0.98224	0.99435	1.15465	1.03453	1.09546	1.08434
-5.90309	0.9234	1.0345	1.0933	1.1445	1.01338	0.94882	0.99334	0.94398	1.13435	1.0435	1.0532	1.0335
-6.20412	0.93542	1.19453	1.0435	1.04465	1.09323	0.94468	0.943223	0.89434	1.13453	1.03932	0.998435	1.14352

## Sheet: Figure 2a
Figure 2a
Relative p-PERK expression
Control	DMSO	Amo	Desl	Map
0.89	3.46	1.45	1.27	0.92
1.09	3.36	1.27	0.93	1.034
1.02	2.57	1.82	1.52	0.99
	Dunnett's multiple comparisons test	Mean Diff.	95.00% CI of diff.	Significant?	Summary	Adjusted P Value
	DMSO vs. Amo	1.617	0.8663 to 2.367	Yes	***	0.0007
	DMSO vs. Desl	1.89	1.140 to 2.640	Yes	***	0.0002
	DMSO vs. Map	2.149	1.398 to 2.899	Yes	***	0.0001
Relative ATF4 expression
Control	DMSO	Amo	Desl	Map
0.79	2.11	1.05391	0.988488	0.721766
1.21	2.1	1.20063	0.808807	1.21012
0.98	2.67	1.04	1.14	0.87
	Dunnett's multiple comparisons test	Mean Diff.	95.00% CI of diff.	Significant?	Summary	Adjusted P Value
	DMSO vs. Amo	1.195	0.6635 to 1.727	Yes	***	0.0005
	DMSO vs. Desl	1.314	0.7825 to 1.846	Yes	***	0.0003
	DMSO vs. Map	1.359	0.8277 to 1.891	Yes	***	0.0002
Relative CHOP expression
Control	DMSO	Amo	Desl	Map
0.639872	12.3829	7.56455	6.5729	8.43567
1.38387	11.964	8.3226	9.80016	6.67895
1.04168	12.7385	8.29875	10.6048	6.19303
0.934575	12.8177	8.32217	8.32196	6.08869
	Dunnett's multiple comparisons test	Mean Diff.	95.00% CI of diff.	Significant?	Summary	Adjusted P Value
	DMSO vs. Amo	4.349	2.309 to 6.389	Yes	***	0.0003
	DMSO vs. Desl	3.651	1.611 to 5.691	Yes	**	0.0012
	DMSO vs. Map	5.627	3.587 to 7.667	Yes	****	<0.0001

## Sheet: Figure 2b
Figure 2b
Relative ATF-6 expression
Control	DMSO	Amo	Desl	Map
1.12	3.18	2.24	1.97	1.08
0.88	4.26	2.38	1.55	1.25
1.12	5.98	1.73	1.83	1.12
Dunnett's multiple comparisons test	Mean Diff.	95.00% CI of diff.	Significant?	Summary	Adjusted P Value
DMSO vs. Amo	2.357	0.6269 to 4.086	Yes	*	0.0112
DMSO vs. Desl	2.69	0.9602 to 4.420	Yes	**	0.0053
DMSO vs. Map	3.323	1.594 to 5.053	Yes	**	0.0014

## Sheet: Figure 2c
Figure 2c
Relative XBP1s mRNA levels
Control	DMSO	Amo	Desl	Map
0.94	3.33	2.71	3.09	2.39
1.02	3.23	2.81	3.13	2.14
1.04	3.38	2.92	3.05	2.08
Dunnett's multiple comparisons test	Mean Diff.	95.00% CI of diff.	Significant?	Summary	Adjusted P Value
DMSO vs. Amo	0.5	0.2492 to 0.7508	Yes	**	0.0011
DMSO vs. Desl	0.2233	-0.02744 to 0.4741	No	ns	0.0799
DMSO vs. Map	1.11	0.8592 to 1.361	Yes	****	<0.0001

## Sheet: Figure 2d
Figure 2d
Relative XBP-1s expressoin
Control	DMSO	Amo	Desl	Map
0.35	5.91	2.92	2.28719	0.83
1.65	7.89	4	2.90292	0.39
1.12	10.83	3.82	3.16	1.24
Dunnett's multiple comparisons test	Mean Diff.	95.00% CI of diff.	Significant?	Summary	Adjusted P Value
DMSO vs. Amo	4.63	1.554 to 7.706	Yes	**	0.0064
DMSO vs. Desl	5.427	2.351 to 8.502	Yes	**	0.0025
DMSO vs. Map	7.39	4.314 to 10.47	Yes	***	0.0003
Relative p-JNK expression
Control	DMSO	Amo	Desl	Map
0.63	4.78	5.62	3.82	0.55
1.37	5.65	4.69	2.7	0.52
1.04	5.95	4.58	3.21	0.94
Dunnett's multiple comparisons test	Mean Diff.	95.00% CI of diff.	Significant?	Summary	Adjusted P Value
DMSO vs. Amo	0.4967	-0.7166 to 1.710	No	ns	0.5342
DMSO vs. Desl	2.217	1.003 to 3.430	Yes	**	0.002
DMSO vs. Map	4.79	3.577 to 6.003	Yes	****	<0.0001
Relative IRE1a expression
Control	DMSO	Amo	Desl	Map
1.12	3.18	2.95	2.12	1.00832
0.88	2.49	1.92	2.09	2.36
1.12	2.98	1.56	1.98	1.34
Dunnett's multiple comparisons test	Mean Diff.	95.00% CI of diff.	Significant?	Summary	Adjusted P Value
DMSO vs. Amo	0.74	-0.5197 to 2.000	No	ns	0.2815
DMSO vs. Desl	0.82	-0.4397 to 2.080	No	ns	0.2186
DMSO vs. Map	1.314	0.05417 to 2.574	Yes	*	0.0417

## Sheet: Figure 2e
Figure 2e
	Relative mRNA levels
	Control			Tm&Tg			Amoxapine			Desloratadine			Maprotiline
ATF6	1	1	1	4.11543	2.4129	2.64321	3.41904	2.82705	3.08454	2.55213	1.92761	1.77916	0.640388	1.01797	0.749312
ERN1	1	1	1	0.401866	0.8778	1.35781	0.131452	0.156386	0.102702	1.01596	0.944532	0.99553	0.545448	0.262277	0.188329
EIF2AK3	1	1	1	2.59445	2.41974	3.84949	1.65664	2.93165	2.50529	2.54108	1.76607	2.14389	0.54928	0.536391	1.0096
CHOP	1	1	1	13.2305	13.0141	15.6724	7.23716	10.2878	8.92054	6.8923	9.03455	9.04355	2.09854	2.74288	2.62159
ATF4	1	1	1	4.27555	2.50612	3.99364	1.7525	2.20688	1.49325	1.30278	1.30918	0.894584	0.374876	0.521892	0.29243
DNAJC3	1	1	1	13.6498	14.2073	15.3712	13.1545	5.85778	3.80135	6.27185	3.25241	6.2406	1.58152	1.19872	1.57354
GADD45a	1	1	1	5.36893	7.3622	2.28765	2.42029	4.42539	2.55817	1.82537	2.60469	1.43264	0.519579	1.09749	0.637877
DNAJB9	1	1	1	11.3671	11.0307	10.0711	9.8813	6.74086	10.5956	11.4296	11.1397	20.3473	3.56071	2.33331	2.16689
Calreticulin	1	1	1	2.87979	4.65149	7.06092	3.51718	3.56285	5.82038	2.57248	2.93219	2.53084	0.451174	0.735084	0.51587
Bip	1	1	1	12.1697	18.4149	13.1806	12.3936	13.3913	19.2112	12.8768	8.84158	6.43638	3.55373	1.70751	2.7896
XBP1s	1	1	1	0.886321	1.08084	1.81718	3.456	2.02609	2.9845	0.638699	1.73991	0.266307	0.307816	0.253393	0.359243
Dunnett's multiple comparisons test	Mean Diff.	95.00% CI of diff.	Significant?	Summary	Adjusted P Value
Control vs. Tm&Tg	-1.561	-2.933 to -0.1887	Yes	*	0.028
Control vs. Amoxapine	0.3798	-0.9922 to 1.752	No	ns	0.7698
Control vs. Desloratadine	0.9546	-0.4174 to 2.327	No	ns	0.1819

[truncated: 59 more sheets: Figure 3c, Figure 3e, Figure 3g, Figure 3i, Figure 4b, Figure 4d, Figure 4f, Figure 5a , Figure 5c, Figure 5e, Figure 5f, Figure 5g, Figure 6a, Figue 6b_x0009_, Figure 6c, Figure 6d, Figure 6e, Figure 6f, Figure 7c, Figure 7e …]
